# Supplementary material for: Global Patterns of the Fungal Pathogen Batrachochytrium dendrobatidis Support Conservation Urgency
Source: Front Vet Sci. 2021 Jul 16;8:685877. doi: 10.3389/fvets.2021.685877 (PMC8322974; doi:10.3389/fvets.2021.685877)
Supplement: Supplementary Appendix 1 — Detailed methods. [file Data_Sheet_1.zip]

Archive with 10 entries (10 files):
- Data Sheet 1/Appendix S1.docx
- Data Sheet 1/Appendix S2.docx
- Data Sheet 1/Figure S2.tif
- Data Sheet 1/Figure S3A.tif
- Data Sheet 1/Figure S3B.tif
- Data Sheet 1/Figure S4.tif
- Data Sheet 1/Table S1.docx
- Data Sheet 1/Table S2_rev03June2021.docx
- Data Sheet 1/Table S3.docx
- Data Sheet 1/Figure S1.tif
